# Supplementary material for: TEMPROT: protein function annotation using transformers embeddings and homology search
Source: BMC Bioinformatics. 2023 Jun 8;24:242. doi: 10.1186/s12859-023-05375-0 (PMC10249241; doi:10.1186/s12859-023-05375-0)
Supplement: Supplementary file 1 — Additional file 1. Analysis of ensemble techniques of TEMPROT and BLASTp. [file 12859_2023_5375_MOESM1_ESM.zip]

Archive with 6 entries (5 files):
- Additional file 1/
- Additional file 1/Additional file 1.aux
- Additional file 1/Additional file 1.log
- Additional file 1/Additional file 1.pdf
- Additional file 1/Additional file 1.synctex.gz
- Additional file 1/Additional file 1.tex
