# Supplementary material for: TEMPROT: protein function annotation using transformers embeddings and homology search
Source: BMC Bioinformatics. 2023 Jun 8;24:242. doi: 10.1186/s12859-023-05375-0 (PMC10249241; doi:10.1186/s12859-023-05375-0)
Supplement: Supplementary file 1 — Additional file 1. Analysis of ensemble techniques of TEMPROT and BLASTp. [file 12859_2023_5375_MOESM1_ESM.zip › Additional file 1/Additional file 1.aux]

\relax 
\newlabel{eq:method1}{{1}{1}}
\newlabel{eq:method2}{{2}{1}}
\newlabel{eq:method3}{{3}{1}}
\@writefile{lot}{\contentsline {table}{\numberline {1}{\ignorespaces $F_{\max }$ on the validation set of BP ontology.}}{2}{}\protected@file@percent }
\newlabel{tab:bp}{{1}{2}}
\@writefile{lot}{\contentsline {table}{\numberline {2}{\ignorespaces $F_{\max }$ on the validation set of CC ontology.}}{2}{}\protected@file@percent }
\newlabel{tab:cc}{{2}{2}}
\@writefile{lot}{\contentsline {table}{\numberline {3}{\ignorespaces $F_{\max }$ on the validation set of MF ontology.}}{3}{}\protected@file@percent }
\newlabel{tab:mf}{{3}{3}}
\gdef \@abspage@last{3}
