# Supplementary material for: TEMPROT: protein function annotation using transformers embeddings and homology search
Source: BMC Bioinformatics. 2023 Jun 8;24:242. doi: 10.1186/s12859-023-05375-0 (PMC10249241; doi:10.1186/s12859-023-05375-0)
Supplement: Supplementary file 1 — Additional file 1. Analysis of ensemble techniques of TEMPROT and BLASTp. [file 12859_2023_5375_MOESM1_ESM.zip › Additional file 1/Additional file 1.log]

This is pdfTeX, Version 3.141592653-2.6-1.40.24 (MiKTeX 22.10) (preloaded format=pdflatex 2022.10.26)  6 JUN 2023 15:40
entering extended mode
 restricted \write18 enabled.
 %&-line parsing enabled.
**"./Additional file 1.tex"
(Additional file 1.tex
LaTeX2e <2022-06-01> patch level 5
L3 programming layer <2022-09-28>
(C:\Users\gabri\AppData\Local\Programs\MiKTeX\tex/latex/base\article.cls
Document Class: article 2021/10/04 v1.4n Standard LaTeX document class
(C:\Users\gabri\AppData\Local\Programs\MiKTeX\tex/latex/base\size11.clo
File: size11.clo 2021/10/04 v1.4n Standard LaTeX file (size option)
)
\c@part=\count185
\c@section=\count186
\c@subsection=\count187
\c@subsubsection=\count188
\c@paragraph=\count189
\c@subparagraph=\count190
\c@figure=\count191
\c@table=\count192
\abovecaptionskip=\skip47
\belowcaptionskip=\skip48
\bibindent=\dimen138
)
(C:\Users\gabri\AppData\Local\Programs\MiKTeX\tex/latex/psnfss\times.sty
Package: times 2020/03/25 PSNFSS-v9.3 (SPQR) 
)
(C:\Users\gabri\AppData\Local\Programs\MiKTeX\tex/latex/xcolor\xcolor.sty
Package: xcolor 2022/06/12 v2.14 LaTeX color extensions (UK)

(C:\Users\gabri\AppData\Local\Programs\MiKTeX\tex/latex/graphics-cfg\color.cfg
File: color.cfg 2016/01/02 v1.6 sample color configuration
)
Package xcolor Info: Driver file: pdftex.def on input line 227.

(C:\Users\gabri\AppData\Local\Programs\MiKTeX\tex/latex/graphics-def\pdftex.def
File: pdftex.def 2022/09/22 v1.2b Graphics/color driver for pdftex
\stockwidth=\dimen139
\stockheight=\dimen140
)
(C:\Users\gabri\AppData\Local\Programs\MiKTeX\tex/latex/graphics\mathcolor.ltx)
Package xcolor Info: Model `cmy' substituted by `cmy0' on input line 1353.
Package xcolor Info: Model `hsb' substituted by `rgb' on input line 1357.
Package xcolor Info: Model `RGB' extended on input line 1369.
Package xcolor Info: Model `HTML' substituted by `rgb' on input line 1371.
Package xcolor Info: Model `Hsb' substituted by `hsb' on input line 1372.
Package xcolor Info: Model `tHsb' substituted by `hsb' on input line 1373.
Package xcolor Info: Model `HSB' substituted by `hsb' on input line 1374.
Package xcolor Info: Model `Gray' substituted by `gray' on input line 1375.
Package xcolor Info: Model `wave' substituted by `hsb' on input line 1376.
) (C:\Users\gabri\AppData\Local\Programs\MiKTeX\tex/latex/url\url.sty
\Urlmuskip=\muskip16
Package: url 2013/09/16  ver 3.4  Verb mode for urls, etc.
)
(C:\Users\gabri\AppData\Local\Programs\MiKTeX\tex/latex/geometry\geometry.sty
Package: geometry 2020/01/02 v5.9 Page Geometry

(C:\Users\gabri\AppData\Local\Programs\MiKTeX\tex/latex/graphics\keyval.sty
Package: keyval 2022/05/29 v1.15 key=value parser (DPC)
\KV@toks@=\toks16
)
(C:\Users\gabri\AppData\Local\Programs\MiKTeX\tex/generic/iftex\ifvtex.sty
Package: ifvtex 2019/10/25 v1.7 ifvtex legacy package. Use iftex instead.

(C:\Users\gabri\AppData\Local\Programs\MiKTeX\tex/generic/iftex\iftex.sty
Package: iftex 2022/02/03 v1.0f TeX engine tests
))
\Gm@cnth=\count193
\Gm@cntv=\count194
\c@Gm@tempcnt=\count195
\Gm@bindingoffset=\dimen141
\Gm@wd@mp=\dimen142
\Gm@odd@mp=\dimen143
\Gm@even@mp=\dimen144
\Gm@layoutwidth=\dimen145
\Gm@layoutheight=\dimen146
\Gm@layouthoffset=\dimen147
\Gm@layoutvoffset=\dimen148
\Gm@dimlist=\toks17

(C:\Users\gabri\AppData\Local\Programs\MiKTeX\tex/latex/geometry\geometry.cfg))
(C:\Users\gabri\AppData\Local\Programs\MiKTeX\tex/latex/enumitem\enumitem.sty
Package: enumitem 2019/06/20 v3.9 Customized lists
\labelindent=\skip49
\enit@outerparindent=\dimen149
\enit@toks=\toks18
\enit@inbox=\box51
\enit@count@id=\count196
\enitdp@description=\count197
)
(C:\Users\gabri\AppData\Local\Programs\MiKTeX\tex/latex/amsmath\amsmath.sty
Package: amsmath 2022/04/08 v2.17n AMS math features
\@mathmargin=\skip50

For additional information on amsmath, use the `?' option.
(C:\Users\gabri\AppData\Local\Programs\MiKTeX\tex/latex/amsmath\amstext.sty
Package: amstext 2021/08/26 v2.01 AMS text

(C:\Users\gabri\AppData\Local\Programs\MiKTeX\tex/latex/amsmath\amsgen.sty
File: amsgen.sty 1999/11/30 v2.0 generic functions
\@emptytoks=\toks19
\ex@=\dimen150
))
(C:\Users\gabri\AppData\Local\Programs\MiKTeX\tex/latex/amsmath\amsbsy.sty
Package: amsbsy 1999/11/29 v1.2d Bold Symbols
\pmbraise@=\dimen151
)
(C:\Users\gabri\AppData\Local\Programs\MiKTeX\tex/latex/amsmath\amsopn.sty
Package: amsopn 2022/04/08 v2.04 operator names
)
\inf@bad=\count198
LaTeX Info: Redefining \frac on input line 234.
\uproot@=\count199
\leftroot@=\count266
LaTeX Info: Redefining \overline on input line 399.
LaTeX Info: Redefining \colon on input line 410.
\classnum@=\count267
\DOTSCASE@=\count268
LaTeX Info: Redefining \ldots on input line 496.
LaTeX Info: Redefining \dots on input line 499.
LaTeX Info: Redefining \cdots on input line 620.
\Mathstrutbox@=\box52
\strutbox@=\box53
LaTeX Info: Redefining \big on input line 722.
LaTeX Info: Redefining \Big on input line 723.
LaTeX Info: Redefining \bigg on input line 724.
LaTeX Info: Redefining \Bigg on input line 725.
\big@size=\dimen152
LaTeX Font Info:    Redeclaring font encoding OML on input line 743.
LaTeX Font Info:    Redeclaring font encoding OMS on input line 744.
\macc@depth=\count269
LaTeX Info: Redefining \bmod on input line 905.
LaTeX Info: Redefining \pmod on input line 910.
LaTeX Info: Redefining \smash on input line 940.
LaTeX Info: Redefining \relbar on input line 970.
LaTeX Info: Redefining \Relbar on input line 971.
\c@MaxMatrixCols=\count270
\dotsspace@=\muskip17
\c@parentequation=\count271
\dspbrk@lvl=\count272
\tag@help=\toks20
\row@=\count273
\column@=\count274
\maxfields@=\count275
\andhelp@=\toks21
\eqnshift@=\dimen153
\alignsep@=\dimen154
\tagshift@=\dimen155
\tagwidth@=\dimen156
\totwidth@=\dimen157
\lineht@=\dimen158
\@envbody=\toks22
\multlinegap=\skip51
\multlinetaggap=\skip52
\mathdisplay@stack=\toks23
LaTeX Info: Redefining \[ on input line 2953.
LaTeX Info: Redefining \] on input line 2954.
)
(C:\Users\gabri\AppData\Local\Programs\MiKTeX\tex/latex/amsfonts\amssymb.sty
Package: amssymb 2013/01/14 v3.01 AMS font symbols

(C:\Users\gabri\AppData\Local\Programs\MiKTeX\tex/latex/amsfonts\amsfonts.sty
Package: amsfonts 2013/01/14 v3.01 Basic AMSFonts support
\symAMSa=\mathgroup4
\symAMSb=\mathgroup5
LaTeX Font Info:    Redeclaring math symbol \hbar on input line 98.
LaTeX Font Info:    Overwriting math alphabet `\mathfrak' in version `bold'
(Font)                  U/euf/m/n --> U/euf/b/n on input line 106.
)) (C:\Users\gabri\AppData\Local\Programs\MiKTeX\tex/latex/graphics\graphicx.st
y
Package: graphicx 2021/09/16 v1.2d Enhanced LaTeX Graphics (DPC,SPQR)

(C:\Users\gabri\AppData\Local\Programs\MiKTeX\tex/latex/graphics\graphics.sty
Package: graphics 2022/03/10 v1.4e Standard LaTeX Graphics (DPC,SPQR)

(C:\Users\gabri\AppData\Local\Programs\MiKTeX\tex/latex/graphics\trig.sty
Package: trig 2021/08/11 v1.11 sin cos tan (DPC)
)
(C:\Users\gabri\AppData\Local\Programs\MiKTeX\tex/latex/graphics-cfg\graphics.c
fg
File: graphics.cfg 2016/06/04 v1.11 sample graphics configuration
)
Package graphics Info: Driver file: pdftex.def on input line 107.
)
\Gin@req@height=\dimen159
\Gin@req@width=\dimen160
)
(C:\Users\gabri\AppData\Local\Programs\MiKTeX\tex/latex/setspace\setspace.sty
Package: setspace 2011/12/19 v6.7a set line spacing
)
(C:\Users\gabri\AppData\Local\Programs\MiKTeX\tex/latex/booktabs\booktabs.sty
Package: booktabs 2020/01/12 v1.61803398 Publication quality tables
\heavyrulewidth=\dimen161
\lightrulewidth=\dimen162
\cmidrulewidth=\dimen163
\belowrulesep=\dimen164
\belowbottomsep=\dimen165
\aboverulesep=\dimen166
\abovetopsep=\dimen167
\cmidrulesep=\dimen168
\cmidrulekern=\dimen169
\defaultaddspace=\dimen170
\@cmidla=\count276
\@cmidlb=\count277
\@aboverulesep=\dimen171
\@belowrulesep=\dimen172
\@thisruleclass=\count278
\@lastruleclass=\count279
\@thisrulewidth=\dimen173
)
\c@CounterNumber=\count280
LaTeX Font Info:    Trying to load font information for OT1+ptm on input line 4
4.

(C:\Users\gabri\AppData\Local\Programs\MiKTeX\tex/latex/psnfss\ot1ptm.fd
File: ot1ptm.fd 2001/06/04 font definitions for OT1/ptm.
)
(C:\Users\gabri\AppData\Local\Programs\MiKTeX\tex/latex/l3backend\l3backend-pdf
tex.def
File: l3backend-pdftex.def 2022-09-28 L3 backend support: PDF output (pdfTeX)
\l__color_backend_stack_int=\count281
\l__pdf_internal_box=\box54
) (Additional file 1.aux)
\openout1 = `"Additional file 1.aux"'.

LaTeX Font Info:    Checking defaults for OML/cmm/m/it on input line 44.
LaTeX Font Info:    ... okay on input line 44.
LaTeX Font Info:    Checking defaults for OMS/cmsy/m/n on input line 44.
LaTeX Font Info:    ... okay on input line 44.
LaTeX Font Info:    Checking defaults for OT1/cmr/m/n on input line 44.
LaTeX Font Info:    ... okay on input line 44.
LaTeX Font Info:    Checking defaults for T1/cmr/m/n on input line 44.
LaTeX Font Info:    ... okay on input line 44.
LaTeX Font Info:    Checking defaults for TS1/cmr/m/n on input line 44.
LaTeX Font Info:    ... okay on input line 44.
LaTeX Font Info:    Checking defaults for OMX/cmex/m/n on input line 44.
LaTeX Font Info:    ... okay on input line 44.
LaTeX Font Info:    Checking defaults for U/cmr/m/n on input line 44.
LaTeX Font Info:    ... okay on input line 44.

(C:\Users\gabri\AppData\Local\Programs\MiKTeX\tex/context/base/mkii\supp-pdf.mk
ii
[Loading MPS to PDF converter (version 2006.09.02).]
\scratchcounter=\count282
\scratchdimen=\dimen174
\scratchbox=\box55
\nofMPsegments=\count283
\nofMParguments=\count284
\everyMPshowfont=\toks24
\MPscratchCnt=\count285
\MPscratchDim=\dimen175
\MPnumerator=\count286
\makeMPintoPDFobject=\count287
\everyMPtoPDFconversion=\toks25
)
(C:\Users\gabri\AppData\Local\Programs\MiKTeX\tex/latex/epstopdf-pkg\epstopdf-b
ase.sty
Package: epstopdf-base 2020-01-24 v2.11 Base part for package epstopdf
Package epstopdf-base Info: Redefining graphics rule for `.eps' on input line 4
85.

(C:\Users\gabri\AppData\Local\Programs\MiKTeX\tex/latex/00miktex\epstopdf-sys.c
fg
File: epstopdf-sys.cfg 2021/03/18 v2.0 Configuration of epstopdf for MiKTeX
))
*geometry* driver: auto-detecting
*geometry* detected driver: pdftex
*geometry* verbose mode - [ preamble ] result:
* driver: pdftex
* paper: <default>
* layout: <same size as paper>
* layoutoffset:(h,v)=(0.0pt,0.0pt)
* modes: 
* h-part:(L,W,R)=(71.13188pt, 474.87668pt, 68.28644pt)
* v-part:(T,H,B)=(56.9055pt, 695.38536pt, 42.67912pt)
* \paperwidth=614.295pt
* \paperheight=794.96999pt
* \textwidth=474.87668pt
* \textheight=695.38536pt
* \oddsidemargin=-1.1381pt
* \evensidemargin=-1.1381pt
* \topmargin=-52.36449pt
* \headheight=12.0pt
* \headsep=25.0pt
* \topskip=11.0pt
* \footskip=30.0pt
* \marginparwidth=59.0pt
* \marginparsep=10.0pt
* \columnsep=10.0pt
* \skip\footins=10.0pt plus 4.0pt minus 2.0pt
* \hoffset=0.0pt
* \voffset=0.0pt
* \mag=1000
* \@twocolumnfalse
* \@twosidefalse
* \@mparswitchfalse
* \@reversemarginfalse
* (1in=72.27pt=25.4mm, 1cm=28.453pt)


Underfull \hbox (badness 10000) in paragraph at lines 51--53

 []

LaTeX Font Info:    Trying to load font information for U+msa on input line 58.

(C:\Users\gabri\AppData\Local\Programs\MiKTeX\tex/latex/amsfonts\umsa.fd
File: umsa.fd 2013/01/14 v3.01 AMS symbols A
)
LaTeX Font Info:    Trying to load font information for U+msb on input line 58.


(C:\Users\gabri\AppData\Local\Programs\MiKTeX\tex/latex/amsfonts\umsb.fd
File: umsb.fd 2013/01/14 v3.01 AMS symbols B
)
[1

{C:/Users/gabri/AppData/Local/MiKTeX/fonts/map/pdftex/pdftex.map}] [2]
[3] (Additional file 1.aux) ) 
Here is how much of TeX's memory you used:
 4239 strings out of 475347
 64793 string characters out of 2775205
 435090 words of memory out of 3000000
 25593 multiletter control sequences out of 15000+600000
 480265 words of font info for 55 fonts, out of 8000000 for 9000
 1141 hyphenation exceptions out of 8191
 55i,11n,62p,662b,300s stack positions out of 10000i,1000n,20000p,200000b,80000s
{C:/Users/gabri/AppData/Local/Programs/MiKTeX/font
s/enc/dvips/base/8r.enc}<C:/Users/gabri/AppData/Local/Programs/MiKTeX/fonts/typ
e1/public/amsfonts/cm/cmex10.pfb><C:/Users/gabri/AppData/Local/Programs/MiKTeX/
fonts/type1/public/amsfonts/cm/cmmi10.pfb><C:/Users/gabri/AppData/Local/Program
s/MiKTeX/fonts/type1/public/amsfonts/cm/cmmi6.pfb><C:/Users/gabri/AppData/Local
/Programs/MiKTeX/fonts/type1/public/amsfonts/cm/cmmi8.pfb><C:/Users/gabri/AppDa
ta/Local/Programs/MiKTeX/fonts/type1/public/amsfonts/cm/cmr10.pfb><C:/Users/gab
ri/AppData/Local/Programs/MiKTeX/fonts/type1/public/amsfonts/cm/cmr8.pfb><C:/Us
ers/gabri/AppData/Local/Programs/MiKTeX/fonts/type1/public/amsfonts/cm/cmsy10.p
fb><C:/Users/gabri/AppData/Local/Programs/MiKTeX/fonts/type1/public/amsfonts/cm
/cmsy8.pfb><C:/Users/gabri/AppData/Local/Programs/MiKTeX/fonts/type1/public/urw
-base35/utmb8a.pfb><C:/Users/gabri/AppData/Local/Programs/MiKTeX/fonts/type1/pu
blic/urw-base35/utmr8a.pfb>
Output written on "Additional file 1.pdf" (3 pages, 113965 bytes).
PDF statistics:
 63 PDF objects out of 1000 (max. 8388607)
 0 named destinations out of 1000 (max. 500000)
 1 words of extra memory for PDF output out of 10000 (max. 10000000)
