# Supplementary material for: TEMPROT: protein function annotation using transformers embeddings and homology search
Source: BMC Bioinformatics. 2023 Jun 8;24:242. doi: 10.1186/s12859-023-05375-0 (PMC10249241; doi:10.1186/s12859-023-05375-0)
Supplement: Supplementary file 1 — Additional file 1. Analysis of ensemble techniques of TEMPROT and BLASTp. [file 12859_2023_5375_MOESM1_ESM.zip › Additional file 1/Additional file 1.tex]

\documentclass[11pt]{article}

\usepackage{times}
\usepackage{xcolor}
\usepackage{color}
\usepackage{url}
\usepackage{geometry}
\usepackage{enumitem}
\usepackage{amsmath}
\usepackage{amssymb}
\usepackage{graphicx}
\usepackage{setspace}
\usepackage{booktabs}
\geometry{top=2.0cm,bottom=1.5cm,left=2.5cm,right=2.4cm}

\newenvironment{myitemize}{
\begin{itemize}
 \setlength{\itemsep}{1pt}
 \setlength{\parskip}{0pt}
 \setlength{\parsep}{0pt}
}{\end{itemize}}

\newenvironment{myenumerate}{
\begin{enumerate}
 \setlength{\itemsep}{1pt}
 \setlength{\parskip}{0pt}
 \setlength{\parsep}{0pt}
}{\end{enumerate}}

\newcommand{\V}[1]{\boldsymbol{#1}}

\newcommand{\reply}[1]{\vspace*{0.2cm}\noindent{\textcolor{red}{\textit{{#1\\}}}}}
\newcommand{\replydraft}[1]{\vspace*{0.2cm}\noindent{\textcolor{blue}{\textit{{#1\\}}}}}
\newcommand{\replyitem}[1]{{\textcolor{blue}{\textit{{#1\\}}}}}
\newcommand{\replyideas}[1]{\vspace*{0.2cm}\noindent{\textcolor{blue}{ARGUMENTOS EXTRAS: \textit{{#1\\}}}}}
\newcommand{\done}[1]{}
\newcommand{\question}[1]{\vspace{0.1cm}\stepcounter{CounterNumber}\noindent\arabic{CounterNumber}. #1. }
\newcommand{\comment}[2]{\vspace{0.1cm}\noindent\textcolor{blue}{{\small\bf{#1}}: { {{{#2\\}}}}}}

\newcommand{\markred}[1]{\textcolor{red}{#1}}

\newcounter{CounterNumber}

\begin{document}

\sloppy
\tolerance = 999

\begin{spacing}{1.11}

\noindent \textbf{Paper Title:} TEMPROT: protein function annotation using Transformers embeddings and homology search \\
\noindent \textbf{Authors:} Gabriel Bianchin de Oliveira, Helio Pedrini and Zanoni Dias \\

\section*{Analysis of Ensemble of TEMPROT and BLASTp}

We investigated different approaches to ensemble TEMPROT and BLASTp, considering variations of linear combination of the predictions of these two classifiers.

The first one (called M1 in the comparisons), which is the method applied on DeepGOPlus, TALE+ and ATGO+, is described in Equation~\ref{eq:method1}, where $S(p,f)$ indicates a score prediction for a protein $p$ and a specific function $f$, considering the prediction $y_{T}$ from TEMPROT and $y_{B}$ from BLASTp.
\begin{equation}
\label{eq:method1}
S(p,f) = \alpha \times y_{T} + (1 - \alpha) \times y_{B}
\end{equation}

The second approach (called M2 in the comparisons) uses the average bitscore value $bitscore_p$, calculated for each sequence $p$ from BLASTp retrieved similar sequences, to employ a linear combination considering if $bitscore_p$ is equal or greater than a threshold $bitscore_k$ using ${\alpha}'$, otherwise using ${\alpha}''$, as presented in Equation~\ref{eq:method2}.
\begin{equation}
\label{eq:method2}
    S(p, f) = \begin{cases}
    {\alpha}' \times y_{T} + (1 - {\alpha}') \times y_{B}, & \text{if } bitscore_p \geq bitscore_k\\
        {\alpha}'' \times y_{T} + (1 - {\alpha}'') \times y_{B}, & \text{otherwise}
    		\end{cases}
\end{equation}

The third approach (called M3 in the comparisons) applies the linear combination if $bitscore_p$ is equal or greater than $bitscore_k$, otherwise, the importance of BLASTp predictions reduces accordingly to low $bitscore_p$ values, as shown in Equation~\ref{eq:method3}.
\begin{equation}
\label{eq:method3}
    S(p, f) = \begin{cases}
    \alpha \times y_{B} + (1 - \alpha) \times y_{T}, & \text{if } bitscore_p \geq bitscore_k\\
        (\alpha \times \frac{bitscore_p}{bitscore_k}) \times y_{B} + (1 - (\alpha \times \frac{bitscore_p}{bitscore_k})) \times y_{B}, & \text{otherwise}
    		\end{cases}
\end{equation}

The last approach (called M4 in the comparisons) uses genetic algorithm to search weights between $0$ and $1$ for each labels to make linear combinations of $y_{T}$ and $y_{B}$. To do so, the population starts with 100 individuals and for each generation the best 25 individuals are selected to generate 75 new individuals based on the linear combination of the parents. Each generated individuals has 10\% of chance to suffer mutations, where each value of them is multiplied from $0.5$ up to $2.0$ based on uniform distribution.

For M1, M2 and M3 approaches, we ran all the combinations for $\alpha$ (or ${\alpha}'$ and ${\alpha}''$) ranging from 0.00 up to 1.00, with step of 0.01 on the validation set. We ran 10 generations and selected the best individual for M4. Tables~\ref{tab:bp}, \ref{tab:cc} and~\ref{tab:mf} present the best results of each individual combination for each approach considering $F_{\max}$ metric. We concluded that M1, M2, M3 and M4 had similar results and we selected M1, which is the same employed by DeepGOPlus, TALE+ and ATGO+ methods, since our ensemble method due to this approach is simpler than M2, M3 and M4.

\begin{table}[!htb]
    \centering
	\caption{$F_{\max}$ on the validation set of BP ontology.}	
	\begin{tabular}{lcccr}
	\toprule
	Method & $bitscore_k$ & ${\alpha}'$ & ${\alpha}''$ & $F_{\max}$\\
	\midrule
	TEMPROT & --- & --- & --- & 0.492 \\
	BLASTp & --- & --- & --- & 0.555 \\
	\hline 
	M1 & --- & 0.21 & --- & 0.568 \\
	\hline
	M2 & 25 & 1.00 & 0.16 & 0.569 \\
	M2 & 50 & 0.40 & 0.16 & 0.569 \\
	M2 & 75 & 0.26 & 0.02 & 0.569 \\
	M2 & 100 & 0.20 & 0.05 & 0.589 \\
	M2 & 125 & 0.21 & 0.02 & 0.568 \\
	M2 & 150 & 0.21 & 0.02 & 0.569 \\
	M2 & 175 & 0.21 & 0.02 & 0.568 \\
	M2 & 200 & 0.17 & 0.02 & 0.569 \\
	\hline
	M3 & 25 & 0.84 & --- & 0.569 \\
	M3 & 50 & 0.84 & --- & 0.569 \\
	M3 & 75 & 0.89 & --- & 0.569 \\
	M3 & 100 & 0.98 & --- & 0.567 \\
	M3 & 125 & 0.99 & --- & 0.566 \\
	M3 & 150 & 1.00 & --- & 0.564 \\
	M3 & 175 & 1.00 & --- & 0.563 \\
	M3 & 200 & 1.00 & --- & 0.561 \\
	\hline
	M4 & --- & --- & --- & 0.568 \\
	\bottomrule
	\end{tabular}
	\label{tab:bp}
\end{table}

\begin{table}[!htb]
    \centering
	\caption{$F_{\max}$ on the validation set of CC ontology.}	
	\begin{tabular}{lcccr}
	\toprule
	Method & $bitscore_k$ & ${\alpha}'$ & ${\alpha}'$ & $F_{\max}$\\
	\midrule
	TEMPROT & --- & --- & --- & 0.671 \\
	BLASTp & --- & --- & --- & 0.702 \\
	\hline 
	M1 & --- & 0.60 & --- & 0.742 \\
	\hline
	M2 & 25 & 1.00 & 0.51 & 0.742 \\
	M2 & 50 & 0.72 & 0.51 & 0.742 \\
	M2 & 75 & 0.53 & 0.51 & 0.742 \\
	M2 & 100 & 0.55 & 0.51 & 0.742 \\
	M2 & 125 & 0.55 & 0.55 & 0.741 \\
	M2 & 150 & 0.57 & 0.55 & 0.741 \\
	M2 & 175 & 0.52 & 0.59 & 0.742 \\
	M2 & 200 & 0.52 & 0.60 & 0.742 \\
	\hline
	M3 & 25 & 0.40 & --- & 0.742 \\
	M3 & 50 & 0.40 & --- & 0.742 \\
	M3 & 75 & 0.48 & --- & 0.742 \\
	M3 & 100 & 0.50 & --- & 0.741 \\
	M3 & 125 & 0.56 & --- & 0.741 \\
	M3 & 150 & 0.69 & --- & 0.741 \\
	M3 & 175 & 0.69 & --- & 0.741 \\
	M3 & 200 & 0.79 & --- & 0.740 \\
	\hline
	M4 & --- & --- & --- & 0.740 \\
	\bottomrule
	\end{tabular}
	\label{tab:cc}
\end{table}
 
\begin{table}[!htb]
    \centering
	\caption{$F_{\max}$ on the validation set of MF ontology.}	
	\begin{tabular}{lcccr}
	\toprule
	Method & $bitscore_k$ & ${\alpha}'$ & ${\alpha}'$ & $F_{\max}$\\
	\midrule
	TEMPROT & --- & --- & --- & 0.731 \\
	BLASTp & --- & --- & --- & 0.696 \\
	\hline 
	M1 & --- & 0.30 & --- & 0.724 \\
	\hline
	M2 & 25 & 1.00 & 0.28 & 0.724 \\
	M2 & 50 & 0.53 & 0.28 & 0.724 \\
	M2 & 75 & 0.34 & 0.28 & 0.724 \\
	M2 & 100 & 0.35 & 0.16 & 0.725 \\
	M2 & 125 & 0.26 & 0.28 & 0.724 \\
	M2 & 150 & 0.32 & 0.11 & 0.724 \\
	M2 & 175 & 0.35 & 0.04 & 0.724 \\
	M2 & 200 & 0.30 & 0.11 & 0.724 \\
	\hline
	M3 & 25 & 0.70 & --- & 0.724 \\
	M3 & 50 & 0.68 & --- & 0.724 \\
	M3 & 75 & 0.85 & --- & 0.724 \\
	M3 & 100 & 0.84 & --- & 0.724 \\
	M3 & 125 & 0.94 & --- & 0.723 \\
	M3 & 150 & 0.98 & --- & 0.723 \\
	M3 & 175 & 1.00 & --- & 0.720 \\
	M3 & 200 & 1.00 & --- & 0.719 \\
	\hline
	M4 & --- & --- & --- & 0.724 \\
	\bottomrule
	\end{tabular}
	\label{tab:mf}
\end{table}

\end{spacing}

\end{document}
